# Supplementary material for: Long-Term Performance of Feldspathic and Lithium Disilicate Restorations in Pediatric Anterior Dental Trauma
Source: Children (Basel). 2025 Aug 1;12(8):1019. doi: 10.3390/children12081019 (PMC12384468; doi:10.3390/children12081019)
Supplement: Supplementary file 1 [file children-12-01019-s001.zip]

Archive with 1 entries (1 files):
- children-3741525-supplementary.pdf
